# Supplementary material for: Large-Scale Integration of All-Glass Valves on a Microfluidic Device
Source: Micromachines (Basel). 2016 May 6;7(5):83. doi: 10.3390/mi7050083 (PMC6190260; doi:10.3390/mi7050083)
Supplement: Supplementary file 1 [file micromachines-07-00083-s001.zip]

Archive with 11 entries (10 files):
- machines-122604-supplementary/
- machines-122604-supplementary/micromachines-122604-supplementary.pdf
- machines-122604-supplementary/Video S1.wmv
- machines-122604-supplementary/Video S4.wmv
- machines-122604-supplementary/Video S6.wmv
- machines-122604-supplementary/Video S8.wmv
- machines-122604-supplementary/Video S9.wmv
- machines-122604-supplementary/Video S7.wmv
- machines-122604-supplementary/Video S5.wmv
- machines-122604-supplementary/Video S2.wmv
- machines-122604-supplementary/Video S3.wmv
